# Supplementary material for: Prediction of Acquired Antimicrobial Resistance for Multiple Bacterial Species Using Neural Networks
Source: mSystems. 2020 Jan 21;5(1):e00774-19. doi: 10.1128/mSystems.00774-19 (PMC6977075; doi:10.1128/mSystems.00774-19)
Supplement: DATA SET S1 [file mSystems.00774-19-sd001.xlsx]

## Sheet: Sheet1
Accesion numbers of isolates
Salmonella enterica			Staphylococus aureus			Escherica coli			Mycobacterium tuberculosis
1620419.89			1280.10043			562.23638			SRR2099968
1620419.88			1280.7360			562.23639			SRR2099969
90371.921			1280.7361			562.23636			ERR137209
1620419.81			1280.7362			562.23637			ERR137208
1620419.80			1280.7363			562.23634			ERR137207
1620419.83			1280.7405			562.23635			SRR2099965
1620419.82			1280.7404			562.23632			SRR2099966
1620419.85			1280.7407			562.23633			SRR2099967
1620419.84			1280.7406			562.23630			SRR2099960
1620419.87			1280.8202			562.23631			SRR2099961
1620419.86			1280.8203			562.22727			SRR2099962
149539.388			1280.7403			562.22726			ERR137200
149539.389			1280.7402			562.22725			ERR040130
149391.3			1280.8574			562.22724			ERR040131
149391.6			1280.8575			562.22723			ERR040132
149391.5			1280.8570			562.22722			ERR040133
149391.4			1280.8571			562.22721			ERR040134
340190.11			1280.8572			562.22720			ERR040135
340190.10			1280.9960			562.22729			ERR040136
340190.13			1280.8146			562.22728			ERR040137
340190.12			1280.8471			562.23522			ERR040138
340190.15			1280.8473			562.23523			ERR040139
340190.14			1280.7408			562.23836			ERR046974
340190.17			1280.8772			562.23837			SRR2101809
340190.16			1280.8805			562.23830			SRR2101808
340190.19			1280.8807			562.23831			ERR046975
340190.18			1280.8800			562.23832			SRR671830
90371.871			1280.8801			562.23525			SRR2101801
1620419.12			1280.8774			562.22833			ERR400530
1620419.13			1280.8803			562.22832			SRR2101805
1620419.10			1280.9792			562.22831			SRR2101804
1620419.11			904787.3			562.23529			SRR2101807
149387.6			1280.8779			562.22837			SRR2100584
149387.7			1280.7356			562.23839			SRR2099964
1620419.14			1280.9366			562.22835			ERR229948
149387.5			1280.8206			562.22834			ERR137206
192955.106			1280.7968			562.22885			ERR229949
192955.107			1280.7969			562.23099			ERR552879
149387.8			1280.7966			562.22909			ERR137205
192955.105			1280.7964			562.22908			ERR400435
192955.102			1280.7965			562.22907			ERR137204
192955.103			1280.7962			562.22906			ERR400434
192955.100			1280.9973			562.22905			ERR137203
192955.101			1280.7960			562.22904			ERR400437
28150.15			1280.7961			562.22903			SRR2100622
28150.14			1280.9928			562.22902			ERR400436
28150.17			1280.9929			562.22901			ERR137201
28150.16			1280.7433			562.22900			SRR2100623
28150.19			1280.8332			1328432.3			SRR2101580
28150.18			1280.9352			562.23930			SRR2099963
1620419.59			1280.8330			1328448.3			ERR551438
913076.10			1280.8788			562.23290			SRR2100152
1620419.75			1280.8107			562.23291			ERR046872
98360.48			1280.9355			562.23292			ERR133900
98360.49			1280.8335			562.23293			ERR133901
596.9			1280.9958			562.23294			ERR133902
98360.42			1280.9359			562.23295			ERR133903
98360.43			1280.9358			562.23296			ERR133904
98360.40			1280.8106			562.23297			ERR046871
98360.41			1280.8175			562.23298			ERR133906
98360.47			1280.9989			562.23299			ERR133908
596.13			1280.8682			562.22644			ERR133909
596.12			1280.10007			562.22645			SRR2100582
596.11			1280.8176			562.22646			ERR228063
596.10			1280.8683			562.22647			SRR2100627
596.17			1280.8509			562.22640			SRR2100156
596.16			1280.8508			562.22641			SRR2100524
596.15			1280.8234			562.22642			SRR2100625
596.14			1280.8177			562.22643			ERR234607
596.19			1280.8129			562.22648			ERR234606
596.18			1280.10039			562.22649			SRR2100526
1620419.91			1280.8178			562.23746			ERR234603
211968.5			1280.8681			562.23747			ERR234602
211968.4			904786.3			562.23744			ERR117470
211968.7			1280.8070			562.23745			ERR234600
211968.6			1280.10031			562.23742			SRR2101588
211968.3			1280.8686			562.23743			ERR234609
1620419.71			1280.10033			562.23740			SRR2101589
340190.21			1280.10032			562.23741			ERR072096
28901.801			1280.10035			562.23748			SRR2100946
28901.800			1280.9922			562.23749			SRR2100945
28901.803			1280.8245			562.23834			SRR2100944
28901.802			1280.8687			1438673.3			SRR2100943
28901.805			1280.9418			562.23835			SRR2100942
28901.804			1280.9419			562.22839			SRR2100941
28901.807			1280.9791			562.23603			SRR671732
28901.806			1280.8780			562.23602			SRR2101496
28901.809			1280.9797			562.23601			SRR2101497
28901.808			1280.9796			562.23521			SRR2101494
115981.19			1280.9795			562.23607			ERR046878
115981.18			1280.9794			562.23606			SRR2101493
1620419.52			1280.9410			562.23605			SRR2100949
1620419.53			1280.9411			562.23604			SRR2100948
1620419.50			1280.9412			562.22730			SRR2101708
1620419.72			1280.9413			562.23526			SRR2101706
611.44			1280.9414			562.22732			SRR2101707
611.45			1280.9415			562.22733			SRR2101704
611.46			1280.9416			562.22734			SRR2101705
611.47			1280.9417			562.22735			SRR2101702
611.40			1280.8785			562.22736			SRR2101703
611.41			1280.10044			562.22737			SRR2101700
611.42			1280.9965			562.23524			SRR2101701
611.43			1280.8350			562.23833			SRR671733
1620419.16			1280.8100			562.23683			ERR117458
611.48			1280.8076			562.22858			SRR2101031
611.49			1280.9227			562.12960			SRR2101126
1620419.17			1280.9226			562.23934			SRR2101127
28150.20			1280.9225			562.23528			SRR2101124
1620419.15			1280.9224			562.22830			SRR2101125
28150.21			1280.9223			562.13502			SRR2101122
28150.22			1280.9222			562.23687			SRR2101123
90371.870			1280.9221			562.22836			SRR2101120
192955.104			1280.9220			562.23685			SRR2101121
1620419.19			1280.9388			562.23684			ERR133824
90371.2927			1280.7383			562.23517			SRR2101128
1620419.74			1280.8385			562.23516			SRR2101129
108619.20			1280.8384			562.23515			SRR2100839
1192839.3			1280.8383			562.23514			SRR2100838
1192839.4			1280.8382			562.23513			ERR117455
1192839.5			1280.9229			562.22829			SRR2100833
1620419.61			1280.9228			562.23511			SRR2100832
1620419.21			1280.8598			562.23510			SRR2100831
90105.29			1280.8599			562.22824			SRR2100830
90105.28			1280.9966			562.22825			SRR2100837
90105.23			1280.8103			562.22826			SRR2100836
90105.22			1280.8592			562.22827			SRR2100835
90105.21			1280.8593			562.22820			SRR2100834
90105.20			1280.8590			562.22821			ERR046851
90105.27			1280.8591			562.23519			ERR046850
90105.26			1280.8596			562.22823			ERR046853
90105.25			1280.8594			1438671.3			ERR046852
90105.24			1280.8595			1438679.3			ERR046855
192954.27			1280.9836			562.22910			ERR046854
192954.26			1280.8040			562.22911			ERR046857
192954.25			1280.9834			562.22912			ERR400458
192954.24			1280.9835			562.22913			ERR400457
192954.23			1280.9832			562.22914			SRR2100542
192954.22			1280.9833			562.22915			SRR2100541
1620419.24			1280.9830			562.22916			SRR2100540
192954.29			1280.8773			562.22917			SRR2100547
192954.28			1280.8042			562.22918			ERR400452
1620419.27			1280.9838			562.22919			SRR2100545
1620419.76			1280.9839			1438669.3			SRR2101039
149539.364			1280.9954			1438685.3			SRR2101012
149539.365			1280.8043			1438693.3			SRR2101013
149539.366			1280.9708			1438691.3			SRR2101010
149539.367			1280.9709			1438681.3			SRR2101011
149539.360			1280.8830			1438683.3			SRR2101016
149539.361			1280.9704			562.23193			SRR2101017
149539.362			1280.9705			562.23192			SRR2101014
149539.363			1280.9706			562.23191			SRR2101015
596.20			1280.9707			562.23190			SRR2101542
596.21			1280.9700			562.23197			SRR2101018
1620419.73			1280.9701			562.23196			SRR2101019
1620419.77			1280.9702			562.23195			SRR671761
1620419.78			1280.9703			562.23194			SRR2101238
595.29			1280.8655			562.23199			SRR2101239
1620419.79			1280.8657			562.23198			SRR671839
340190.3			1280.8656			562.23351			SRR671838
340190.5			1280.8046			562.23350			SRR671812
596.5			1280.9947			562.23353			SRR671783
611.19			1280.8150			562.23352			SRR2101233
611.18			1280.8047			562.23355			SRR671781
611.17			1280.8659			562.23354			SRR671836
28901.3147			1280.8658			562.23357			SRR671831
596.4			1280.8154			562.23356			SRR2101237
1160769.6			1280.8381			562.23359			SRR671833
28901.849			1280.9902			562.23358			SRR2101235
28901.848			1280.9903			562.22777			SRR671762
28901.845			1280.9900			562.23847			SRR671817
28901.844			1280.9901			562.23598			SRR671764
28901.847			1280.9906			562.23849			SRR671815
28901.846			1280.9907			562.23779			SRR2100729
28901.841			1280.7384			562.23778			SRR2100728
28901.840			1280.9905			562.23596			SRR2100727
28901.843			1280.9908			562.23773			SRR2100726
28901.842			1280.9909			562.23772			SRR2100725
596.8			1280.8441			562.23771			SRR2101352
1160769.3			1280.7917			562.23770			SRR2100723
1160769.7			1280.7916			562.23777			SRR2100722
1160769.5			1280.7915			562.23776			SRR2100721
1160769.4			1280.7914			562.23775			SRR2100720
611.80			1280.7913			562.23774			ERR551101
611.81			1280.7912			562.23179			ERR553286
611.82			1280.8211			562.23178			SRR2101215
611.83			1280.8380			562.23170			SRR671819
117541.4			1280.3350			562.23173			SRR2100055
117541.3			1280.9961			562.23172			SRR2100054
1079901.3			1280.8738			562.23175			SRR2100057
149539.391			1280.8739			562.23174			ERR133820
149539.390			1280.8736			562.23177			SRR2100051
90371.868			1280.8737			562.23176			SRR2100053
192955.119			1280.8734			562.23614			SRR2100052
192955.118			1280.8735			562.23615			SRR2100059
192955.115			1280.8733			562.23616			SRR2100058
192955.114			1280.8188			562.23617			ERR046937
192955.117			1280.9779			562.23610			SRR2101213
192955.116			1280.9778			562.22748			SRR2100613
192955.111			1280.9771			562.23612			SRR2100612
192955.110			1280.9770			562.23613			SRR2100611
192955.113			1280.9773			562.22745			SRR2100610
192955.112			1280.9772			562.22744			SRR2100617
1620419.18			1280.9775			562.22747			SRR2100616
90371.922			1280.9774			562.22746			SRR2100615
90371.923			1280.9777			562.23618			SRR2100614
90371.920			1280.9776			562.22740			SRR2100619
1620419.92			1280.8181			562.22743			SRR2100618
108619.17			1280.8173			562.22742			ERR228040
1620419.93			1280.8186			562.22589			ERR234560
108619.19			1280.7359			562.22588			ERR234561
108619.18			1280.8378			562.22583			ERR133934
595.68			1280.8379			562.22582			SRR671795
98360.50			1280.7355			562.22581			ERR228047
1697390.8			1280.9950			562.22580			ERR400444
1697390.3			1280.7357			562.22587			ERR108487
1697390.4			1280.9963			562.22586			ERR108486
1697390.5			904799.3			562.22585			ERR108485
1697390.6			1280.9333			562.22584			ERR108483
1697390.7			1280.8370			562.23508			ERR108482
28901.761			1280.7352			562.23509			ERR108481
439853.3			1280.7980			562.23500			ERR108480
439853.4			1280.8276			562.23501			SRR671796
439853.5			1280.8275			562.23502			ERR108489
611.26			1280.7983			562.23503			ERR108488
611.27			1280.7456			562.23504			SRR2101576
611.24			1280.7985			562.23505			ERR551924
611.25			1280.7986			562.23506			ERR046967
611.22			1280.7987			562.23507			SRR2100356
611.23			1280.8545			1328434.3			SRR2101570
611.20			1280.8544			562.22699			SRR2100299
611.21			1280.8547			562.22698			ERR400546
611.28			1280.8541			562.22697			SRR2101513
611.29			1280.8540			562.22696			SRR671791
1620419.3			1280.8543			562.22695			SRR2101109
28901.799			1280.8542			562.22694			SRR2101573
28901.798			1280.8423			562.22693			SRR2100981
1620419.6			1280.8789			562.22692			ERR067623
1620419.7			1280.8421			562.22691			ERR067622
28901.795			1280.9337			562.22690			ERR067621
28901.794			1280.8424			562.22965			SRR2100452
28901.797			1280.9309			562.22964			ERR067627
28901.796			1280.8835			562.22967			ERR067624
28901.791			1280.9971			562.22966			SRR2100987
28901.790			1280.8837			562.22961			ERR067629
28901.793			1280.8836			562.22960			SRR2100454
28901.792			1280.8831			562.22963			ERR137210
28901.812			1280.8786			562.22962			SRR2099972
28901.813			1280.8833			562.22969			ERR137212
28901.810			1280.8832			562.22968			SRR2099970
28901.811			1280.8622			562.5460			ERR137214
28901.816			1280.8710			562.5461			SRR2100457
28901.817			1280.8684			562.5462			SRR2099975
28901.814			1280.8711			562.5463			SRR2099974
28901.815			1280.9454			562.5464			ERR137218
1620419.45			1280.9999			562.5465			SRR2099979
1620419.44			1280.9456			562.5466			SRR2099978
28901.818			1280.9457			562.5467			SRR2101452
28901.819			1280.9451			562.5468			ERR040141
1620419.41			1280.9452			562.5469			ERR040140
1620419.40			1280.9453			562.23541			SRR2101101
1620419.43			1280.8185			562.26288			SRR2101464
1620419.42			1280.8108			562.23184			SRR2100989
611.53			1280.8187			562.23185			ERR133905
611.52			1280.8713			562.23186			ERR038275
611.51			1280.9458			562.23187			SRR2101518
611.50			1280.9263			562.23180			SRR2101456
611.57			1280.9262			562.23181			SRR2101105
611.56			1280.9261			562.23182			SRR2101455
611.55			1280.9260			562.23183			SRR1002700
611.54			1280.9267			562.23188			ERR133975
611.59			1280.9266			562.23189			ERR133974
611.58			1280.9265			562.23342			ERR133977
90105.38			1280.9264			562.23343			ERR133971
192955.99			1280.8685			562.23340			ERR133970
192955.98			1280.9301			562.23341			ERR133973
600.7			1280.9269			562.23346			SRR671724
600.6			1280.9268			562.23347			ERR133979
192955.95			1280.9304			562.23344			ERR133978
192955.94			1280.9302			562.23345			ERR552647
192955.97			1280.9306			562.23348			SRR671727
192955.96			1280.9307			562.23349			ERR551197
192955.91			1280.8210			562.26275			SRR2101489
192955.90			1280.9303			562.26274			SRR2101488
192955.93			1280.9856			562.26277			SRR2101485
192955.92			1280.9305			562.26276			SRR2101484
58095.17			1280.9991			562.26273			SRR2101481
149390.3			1280.8499			562.26272			SRR2101480
149385.12			1280.9990			562.26279			SRR2101483
149385.13			1280.8495			562.26278			ERR133809
149385.10			1280.8494			562.5689			ERR133808
149385.11			1280.8493			562.5681			SRR2101719
149385.16			1280.8492			562.5686			SRR2101718
149385.17			1280.8491			562.26309			SRR2101715
149385.14			1280.8490			562.26308			SRR2101714
149385.15			1280.10046			562.26301			SRR2101717
149385.18			1280.9998			562.26300			SRR2101716
149385.19			1280.8291			562.26303			ERR133805
260680.4			1280.9421			562.26302			ERR133804
90105.18			1280.9420			562.26305			ERR133807
90105.19			1280.9423			562.26304			SRR2101712
90105.16			1280.9422			562.26307			ERR137213
90105.17			1280.9425			562.26306			SRR2101135
90105.14			1280.9424			562.23768			ERR039346
90105.15			1280.9427			562.23769			ERR039345
90105.12			1280.9426			562.23764			ERR039344
90105.13			1280.9429			562.23765			ERR039343
90105.10			1280.9428			562.23766			SRR2101130
90105.11			1280.8849			562.23767			ERR039341
90105.4			1280.8117			562.23760			SRR2101132
90105.5			1280.8059			562.23761			SRR2101139
90105.6			1280.9949			562.23762			SRR2101138
90105.7			1280.9946			562.23763			SRR671755
90105.36			1280.8056			562.23168			SRR2100848
1620419.5			1280.8055			562.23169			SRR2100849
90105.3			1280.8054			562.23162			SRR2100846
1620419.49			1280.8053			562.23163			SRR2100847
90105.8			1280.8052			562.23160			SRR2100844
90105.9			1280.8051			562.23161			SRR2100845
340190.8			1280.8626			562.23166			SRR2100842
58712.4			1280.9350			562.23167			SRR2100843
58712.5			1280.9970			562.23164			SRR2100840
58712.3			1280.9849			562.23165			SRR2100841
1620419.48			1280.9848			562.22758			ERR400440
1620419.4			1280.9847			562.22759			ERR400441
165302.3			1280.9846			562.22756			ERR046840
58712.8			1280.9845			562.22757			ERR046841
58712.9			1280.9844			562.22754			ERR046846
165302.4			1280.9843			562.22755			ERR046847
1620419.8			1280.9842			562.22752			ERR046844
1620419.9			1280.9841			562.22753			ERR400447
340190.4			1280.9840			562.22750			SRR2100536
1620419.34			1280.9636			562.22751			ERR400449
340190.7			904801.3			562.22598			SRR2100534
1620419.35			1280.8081			562.22599			SRR2100535
340190.6			1280.9735			562.22594			SRR2100533
1620419.36			1280.9734			562.22595			SRR2100530
340190.9			1280.9737			562.22596			SRR2100531
1620419.37			1280.9736			562.22597			SRR2101001
611.16			1280.9731			562.22590			SRR2101000
1620419.30			1280.9730			562.22591			SRR2101003
1620419.31			1280.9733			562.22592			SRR2101002
611.69			1280.9732			562.22593			SRR2101005
1620419.32			1280.10045			562.23579			SRR2101004
611.62			1280.8600			562.23578			SRR2101007
611.63			1280.8601			562.23575			SRR2101006
611.60			1280.9739			562.23574			SRR2101009
611.61			1280.9738			562.23577			SRR2101008
596.3			1280.9289			562.23576			ERR234614
596.7			1280.9288			562.23571			ERR234616
596.6			1280.9281			562.23570			ERR234617
28901.858			1280.9280			562.23573			SRR2101229
28901.859			1280.9283			562.23572			SRR2101228
28901.856			1280.9282			562.22680			SRR671798
28901.857			1280.9285			562.22681			SRR671799
28901.854			1280.9284			562.22682			SRR671828
28901.855			1280.9287			562.22683			SRR671829
28901.852			1280.9286			562.22684			SRR671794
28901.853			1280.8233			562.22686			SRR671827
28901.850			1280.8232			562.22687			SRR671824
28901.851			1280.8231			562.22688			SRR671797
28144.33			1280.8230			562.22689			SRR671790
28144.36			1280.8237			562.23885			ERR552261
28144.34			1280.8236			562.23884			SRR671820
28144.35			1280.8235			562.23887			SRR671821
1620419.47			1280.7419			562.23886			SRR2101519
1620419.46			1280.7416			562.23881			ERR234608
134047.3			1280.8088			562.23880			SRR2100280
134047.4			1280.7414			562.23883			SRR2100281
1620419.33			1280.7415			562.23882			SRR2100282
1395121.3			1280.7413			562.23889			SRR2100283
165302.9			1280.7411			562.23888			SRR2100284
165302.8			1280.8469			562.22958			SRR2100285
611.131			1280.8466			562.22959			SRR2100286
611.133			1280.8467			562.23401			SRR2100287
611.132			1280.8464			562.23400			SRR2100288
165302.5			1280.8465			562.23403			SRR2100289
611.134			1280.8462			562.23402			ERR072094
165302.7			1280.8463			562.23405			SRR2100442
165302.6			1280.8460			562.23404			ERR551174
192955.120			1280.8461			562.23407			SRR2100440
192955.121			1280.8747			562.23406			SRR2100441
192955.122			1280.7441			562.23409			SRR2100446
192955.123			1280.8290			562.23408			SRR2100999
192955.124			1280.8743			562.22976			SRR2100444
192955.125			1280.8742			562.22977			SRR2100445
192955.126			1280.7440			562.22974			SRR2100994
192955.127			1280.8638			562.22975			SRR2100995
192955.128			1280.8748			562.22972			SRR2100448
192955.129			1280.7953			562.22973			SRR2100449
1620419.38			1280.7951			562.22970			SRR2100990
1620419.39			1280.7950			562.22971			SRR2100991
1620419.55			1280.7957			562.22978			SRR2100992
1620419.23			1280.8246			562.22979			SRR2100993
90371.919			1280.7959			562.23429			SRR2100268
90371.918			1280.7373			562.22953			SRR2100269
90371.917			1280.7375			562.26286			SRR2100262
90371.916			1280.7372			562.26287			SRR2100263
90371.915			1280.7446			562.22810			SRR2100260
90371.914			1280.9344			1438688.3			SRR2101499
90371.913			1280.8306			562.5471			SRR2100266
90371.912			1280.8305			562.5470			SRR2100267
90371.911			1280.8304			1438686.3			SRR2100264
90371.910			1280.9340			562.22838			SRR2100265
28901.779			1280.9977			562.23377			ERR046887
28901.778			1280.9342			562.23376			SRR2101495
28901.777			1280.8300			562.23375			SRR2100677
28901.776			1280.8219			562.23374			SRR2100666
28901.775			1280.9348			562.23373			SRR2100667
28901.774			1280.9349			562.23372			SRR2100196
28901.773			1280.8309			562.23371			SRR2100665
28901.772			1280.7376			562.23370			SRR2100662
28901.771			1280.8512			562.23035			SRR2100663
28901.770			1280.8513			562.23378			SRR2100660
98360.39			1280.8510			562.5676			SRR2100193
85569.296			1280.8511			562.5671			SRR2100198
85569.298			1280.8516			562.22719			SRR2100199
85569.117			1280.8517			562.23089			SRR2100668
600.5			1280.8514			562.23088			SRR2100669
600.4			1280.8515			562.23085			SRR2100370
192955.79			1280.8518			562.23084			SRR1002683
192955.78			1280.8519			562.23087			SRR1002680
192955.77			1280.8535			562.23086			SRR1002686
192955.76			1280.10008			562.23081			SRR1002684
913076.8			1280.8536			562.23080			SRR1002685
913076.9			1280.10004			562.23083			ERR108429
192955.73			1280.10005			562.23082			SRR2101547
192955.72			1280.8208			562.5699			SRR2100068
192955.71			1280.8537			562.5698			SRR2100069
192955.70			1280.10000			562.5693			ERR047009
149539.348			1280.10001			562.5692			ERR047008
149539.349			1280.10002			562.5691			ERR047005
149539.342			1280.10003			562.5690			ERR047004
149539.343			1280.9784			562.5697			SRR2100062
149539.341			1280.9785			562.5696			SRR2100063
149539.346			1280.9786			562.5695			SRR2100064
149539.347			1280.9787			562.5694			SRR2100065
149539.344			1280.9780			562.26318			SRR2100066
149539.345			1280.9781			562.26312			ERR047002
85569.83			1280.9782			562.26313			SRR2101567
1160769.8			1280.9783			562.26310			ERR551915
611.35			1280.9464			562.26311			SRR2100009
611.34			1280.9467			562.26316			SRR671782
611.37			1280.9466			562.26317			SRR2100513
611.36			1280.9788			562.26314			ERR067689
611.31			1280.9789			562.26315			ERR400510
611.30			1280.9462			562.23791			SRR2100000
611.33			1280.9238			562.23790			SRR2100001
611.32			1280.9239			562.23793			SRR2101722
611.39			1280.8018			562.23792			SRR2100004
611.38			1280.10030			562.23795			SRR2101562
28901.788			1280.9230			562.23794			ERR553211
28901.789			1280.9231			562.23797			ERR108498
28901.786			1280.9232			562.23796			ERR108499
28901.787			1280.9233			562.23799			ERR067637
28901.784			1280.9234			562.23798			ERR067630
28901.785			1280.9235			562.23159			ERR067631
28901.782			1280.9236			562.23158			ERR067632
28901.783			1280.9237			562.23157			ERR108490
28901.780			1280.9331			562.23156			ERR108492
28901.781			1280.8691			562.23155			ERR108493
28901.827			1280.8392			562.23154			ERR067638
28901.826			1280.8393			562.23153			ERR108495
28901.825			1280.8394			562.23152			ERR108496
28901.824			1280.9334			562.23151			ERR108497
28901.823			1280.8396			562.23150			ERR137264
28901.822			1280.8562			562.22763			ERR137267
28901.821			1280.9339			562.22762			ERR137266
28901.820			1280.9338			562.22761			ERR137261
28901.829			1280.8168			562.22760			ERR137260
28901.828			1280.10034			562.22767			ERR137263
1620419.70			1280.8840			562.22766			ERR137262
192955.88			1280.8692			562.22765			ERR137269
192955.89			1280.10037			562.22764			ERR137268
192955.86			1280.8695			562.22769			SRR2101298
192955.87			1280.10036			562.22768			SRR2101560
192955.84			1280.9343			562.22561			SRR2101823
192955.85			1280.9793			562.22560			SRR2101822
192955.82			1280.8697			562.22563			SRR2101821
192955.83			1280.8157			562.22562			SRR2101820
192955.80			1280.7422			562.22565			SRR2101826
192955.81			1280.8124			562.22564			SRR2101825
165302.11			1280.8699			562.22567			SRR2101824
165302.10			1280.9790			562.22566			ERR552853
149385.27			1280.8161			562.22569			SRR2101828
149385.26			1280.8698			562.22568			SRR2101224
149385.25			1280.8089			562.19090			SRR671785
149385.24			1280.8160			562.23719			SRR2100706
149385.23			1280.9330			562.23568			SRR671784
149385.22			1280.8646			562.23569			ERR133966
149385.21			1280.8647			562.23566			ERR133967
149385.20			1280.8644			562.23567			ERR133964
58095.10			1280.8645			562.23564			ERR133965
58095.11			1280.9367			562.23565			ERR133962
58095.12			1280.8222			562.23562			ERR133963
58095.13			1280.8641			562.23563			ERR229921
58095.14			1280.8167			562.23560			ERR234692
58095.15			1280.8166			562.23561			ERR133968
58095.16			1280.9976			562.23512			ERR133969
149385.28			1280.8162			562.23896			ERR229923
600.11			1280.8648			562.23897			SRR2101217
600.10			1280.8649			562.23894			ERR234694
46626.40			1280.9937			562.23895			ERR552921
58095.9			1280.9936			562.23892			ERR234696
28150.5			1280.9935			562.23893			ERR234697
28150.7			1280.9934			562.23890			ERR229928
28150.6			1280.9933			562.23891			SRR2100589
85569.126			1280.9932			562.10576			ERR046911
1620419.26			1280.9931			562.23898			ERR133803
1697389.3			1280.9930			562.23899			SRR2101720
1697389.6			1280.8407			562.23716			ERR133818
1697389.7			1280.9951			562.23412			ERR133819
1697389.4			1280.9799			562.23413			SRR2101724
1697389.5			1280.9939			562.23410			SRR2101725
82689.3			1280.9938			562.22948			SRR2101726
82689.4			1280.8761			562.23416			SRR2101727
595.41			1280.9879			562.23417			ERR133812
363569.3			1280.9798			562.23414			ERR046914
595.45			1280.8760			562.23415			ERR133810
595.44			1280.8701			562.22943			ERR133811
595.46			1280.8700			562.22942			ERR553371
611.79			1280.8707			562.22941			ERR133814
611.78			1280.9354			562.23419			ERR133815
1620419.58			1280.9406			562.22947			ERR137221
1620419.67			1280.8709			562.22946			ERR137220
611.71			1280.8708			562.22945			ERR137223
611.70			1280.8764			562.22944			SRR2100420
611.73			1280.10021			562.22789			ERR137222
611.72			1280.9768			562.22788			SRR2100421
611.75			1280.9769			562.22781			SRR2099946
611.74			1280.9600			562.22780			SRR2100549
611.77			1280.9762			562.22783			SRR2099947
611.76			1280.9763			562.22782			SRR2100917
28901.863			1280.9760			562.22785			ERR047016
28901.862			1280.9761			562.22784			SRR2100423
28901.861			1280.9766			562.22787			SRR2100859
28901.860			1280.9767			562.22786			SRR2100858
28901.864			1280.9764			562.19633			SRR2100076
1620419.66			1280.9765			562.19632			SRR2100855
28144.25			1280.9964			562.19631			SRR2100936
28144.24			1280.9809			562.5446			SRR2100857
28144.27			1280.9808			562.5447			SRR2100856
28144.26			1280.8077			562.5444			SRR2100851
28144.23			1280.9803			562.5445			SRR2100850
1620419.65			1280.9802			562.5442			SRR2100853
1620418.3			1280.9801			562.5443			SRR2100852
595.40			1280.9800			562.5440			SRR2101584
340190.20			1280.9807			562.5441			SRR2101585
115981.17			1280.9806			562.5448			ERR046875
1620419.57			1280.9805			562.5449			SRR2101587
115981.16			1280.9804			1328450.3			ERR400431
1620419.29			1280.9972			562.23368			SRR2100528
1620419.28			1280.8269			562.23369			SRR2101582
115981.15			1280.8341			1445863.3			SRR2101583
85569.341			1280.9945			562.23360			SRR2100525
1620419.22			1280.8346			562.23361			ERR047012
115981.22			1280.15930			562.23362			SRR2100527
115981.23			1280.8344			562.23363			SRR2100427
1620419.25			1280.8260			562.23364			ERR400439
1620419.56			1280.9942			562.23365			SRR2100520
28142.8			1280.8262			562.23366			ERR046879
28142.9			1280.8263			562.23367			SRR2100072
192955.131			1280.8264			562.23518			SRR2101034
192955.130			1280.8265			562.26289			SRR2101035
28142.6			1280.9943			562.17722			SRR2101036
28142.7			1280.9940			562.17721			SRR2101037
192955.75			1280.9941			562.23904			ERR234669
192955.74			1280.8551			562.23098			ERR234668
1620419.20			1280.10048			562.23673			SRR2101032
90371.869			1280.10049			562.23096			SRR2101033
90371.863			1280.8415			562.23097			ERR117454
90371.862			1280.8753			562.23094			ERR234664
1620419.51			1280.8798			562.23095			ERR144570
90371.867			1280.8799			562.23092			ERR047011
90371.866			1280.8411			562.23093			SRR2101038
90371.865			1280.8829			562.23090			ERR117451
90371.864			1280.10040			562.23091			ERR117452
90371.909			1280.8795			562.23671			ERR117453
1620419.64			1280.10042			562.23900			SRR671813
28901.760			1280.8825			562.23901			SRR671760
28901.3003			1280.8790			562.23902			SRR671811
28901.762			1280.8791			562.23675			SRR671810
28901.763			1280.8419			562.23782			SRR671765
28901.764			1280.8418			562.23783			SRR671816
28901.765			1280.7908			562.23780			SRR671767
28901.766			1280.9974			562.23781			SRR671766
28901.767			1280.9975			562.23786			SRR671769
28901.768			1280.8198			562.23787			ERR400453
28901.769			1280.8196			562.23784			SRR2101216
486998.6			1280.8195			562.23785			SRR671818
486998.7			1280.9959			562.23788			SRR2101210
486998.4			1280.8193			562.23789			SRR2101211
486998.5			1280.8716			562.23141			SRR2101212
486998.3			1280.9274			562.23142			SRR2100546
90105.30			1280.9275			562.23143			ERR040112
90105.31			1280.9276			562.23144			ERR400451
90105.32			1280.9277			562.23145			ERR552454
90105.33			1280.9270			562.23146			ERR400549
90105.34			1280.9271			562.23147			SRR2100296
90105.35			1280.9272			562.23148			SRR2100295
486998.8			1280.9273			562.23149			SRR2100294
90105.37			1280.9375			562.22774			SRR2100293
216804.3			1280.9374			562.22775			SRR2100292
1697391.3			1280.9377			562.22776			SRR2100291
216804.4			1280.9376			562.22828			SRR2100290
1620419.54			1280.9278			562.22770			ERR400541
1620419.62			1280.9279			562.22771			ERR400540
192955.60			1280.9373			562.22772			ERR400543
192955.61			1280.9372			562.22773			ERR400542
192955.62			1280.8294			562.22778			ERR400545
192955.63			1280.8271			562.22779			ERR400547
192955.64			1280.8389			562.22572			SRR2100298
192955.65			1280.8293			562.22573			SRR2100451
192955.66			1280.8388			562.22570			SRR2100982
192955.67			1280.8299			562.22571			SRR2100453
192955.68			1280.8298			562.22576			SRR2101459
192955.69			1280.8482			562.22577			SRR2100455
1620419.60			1280.8483			562.22574			SRR2100986
149539.359			1280.8484			562.22578			SRR2100985
149539.358			1280.8485			562.22579			SRR2100456
149539.351			1280.8486			562.23520			SRR2100459
149539.350			1280.8487			562.23553			SRR2100458
149539.353			1280.8488			562.23552			SRR2101102
149539.352			1280.8489			562.23551			SRR2100988
149539.355			1280.8776			562.23550			SRR2101104
149539.354			1280.8270			562.23557			SRR2101457
149539.357			1280.9432			562.23556			SRR2101454
149539.356			1280.9433			562.23555			SRR2101107
1620419.69			1280.9430			562.23554			SRR2100279
1620419.68			1280.9431			562.23559			SRR2100278
90371.2477			1280.9436			562.23558			SRR2100271
595.30			1280.9437			562.23527			SRR2100273
595.31			1280.9434			562.23427			SRR2100272
595.32			1280.9435			562.23426			SRR2100275
595.33			1280.8123			562.23425			SRR2100274
595.34			1280.8122			562.23424			SRR2100277
595.35			1280.9438			562.23423			SRR2100276
595.36			1280.9439			562.23422			SRR2101800
595.37			1280.8127			562.23421			SRR2100189
595.38			1280.8073			562.23420			SRR2100188
595.39			1280.8044			562.22954			ERR046895
149385.6			1280.9201			562.22955			SRR2100183
149385.7			1280.9200			562.22956			SRR2100182
149385.8			1280.9203			562.22957			SRR2100181
149385.9			1280.9202			562.22950			SRR2100180
28901.838			1280.9205			562.22951			SRR2100187
28901.839			1280.9204			562.22952			SRR2100186
28901.830			1280.9207			562.23428			SRR2100185
28901.831			1280.9206			562.22798			SRR2100675
28901.832			1280.9209			562.22799			SRR2100674
28901.833			1280.9208			562.22792			ERR229985
28901.834			1280.9979			562.22793			SRR2100676
28901.835			1280.9978			562.22790			SRR2100671
28901.836			1280.8179			562.22791			SRR2100670
28901.837			1280.8072			562.22796			SRR2100673
85569.304			1280.9850			562.22797			SRR2100672
1620419.63			1280.9851			562.22794			SRR2100679
58712.10			1280.9852			562.22795			SRR2100678
1620419.90			1280.9853			562.23698			SRR1002679
			1280.9854			562.29008			SRR1002678
			1280.9855			1438678.3			ERR046894
			1280.8712			562.22822			SRR1002698
			1280.9857			562.20499			SRR671788
			1280.9858			562.29003			SRR1002690
			1280.9859			562.29007			SRR1002693
			1280.9993			562.29006			SRR1002695
			1280.9992			562.23670			SRR1002694
			1280.9995			562.23319			SRR1002697
			1280.9994			562.23318			SRR2100700
			1280.9997			562.23315			SRR671835
			1280.9996			562.23314			ERR046859
			1280.8075			562.23317			ERR038288
			1280.9726			562.23316			SRR2100079
			1280.9727			562.23311			SRR2100078
			1280.9724			562.23310			SRR2100077
			1280.9725			562.23313			ERR230003
			1280.9722			562.23312			SRR2100075
			1280.9723			562.5459			SRR2100074
			1280.9720			562.5458			SRR2100073
			1280.9721			562.5451			ERR047013
			1280.9487			562.5450			SRR2100071
			1280.8635			562.5453			SRR2100070
			1280.8634			562.5452			SRR2101231
			1280.8633			562.5455			SRR671787
			1280.9482			562.5454			SRR671786
			1280.9728			562.5457			ERR137254
			1280.9729			562.5456			SRR2101234
			1280.9298			562.23221			ERR046729
			1280.9299			562.23220			SRR671832
			1280.9948			562.23223			ERR137256
			1280.9292			562.23222			ERR137257
			1280.9293			562.23225			ERR137251
			1280.9290			562.23224			SRR2101512
			1280.9291			562.23227			SRR2099931
			1280.9296			562.23226			ERR040097
			1280.9297			562.23229			ERR040096
			1280.9294			562.23228			ERR040095
			1280.9295			562.22982			SRR2100703
			1280.8224			562.23135			ERR040093
			1280.7930			562.23134			ERR040091
			1280.7933			562.23137			ERR040090
			1280.7420			562.23136			ERR040099
			1280.7935			562.23131			ERR040098
			1280.8221			562.23130			ERR553226
			1280.7937			562.23133			ERR046893
			1280.7424			562.23132			ERR553000
			1280.7939			562.23139			ERR552081
			1280.7938			562.23138			ERR400430
			1280.7429			562.23049			SRR2100684
			1280.9369			562.22546			ERR137274
			1280.8229			562.22545			ERR137275
			1280.8759			562.22544			ERR137273
			1280.8457			562.22542			ERR137270
			1280.8456			562.22541			ERR067578
			1280.8328			562.22540			ERR067577
			1280.8750			562.23041			ERR228060
			1280.8751			562.23040			ERR137278
			1280.8459			562.23043			ERR137279
			1280.8458			562.23042			SRR2100687
			1280.8754			562.23045			SRR2100681
			1280.8777			562.23044			ERR228064
			1280.9365			562.22549			ERR046952
			1280.9831			562.22548			SRR2100683
			1280.7944			562.23544			ERR234699
			1280.7946			562.23545			ERR133935
			1280.7940			562.23546			SRR2100724
			1280.7941			562.23547			ERR046953
			1280.8126			562.23540			SRR2100688
			1280.8787			562.22898			ERR133959
			1280.7948			562.23542			ERR133958
			1280.7949			562.23543			ERR133953
			1280.8093			562.22895			ERR133952
			1280.8090			562.22894			ERR133951
			1280.8097			1445862.3			ERR133950
			1280.8096			562.22896			ERR133955
			1280.8094			562.22891			ERR133954
			1280.8310			562.22890			SRR2101539
			1280.8099			562.22893			SRR2101538
			1280.8098			562.22892			SRR2100367
			1280.8314			562.22738			ERR552935
			1280.8315			562.23600			ERR137191
			1280.7337			1328443.3			ERR072041
			1280.10009			562.23438			ERR072040
			1280.8408			562.23439			ERR072042
			1280.7334			562.22731			ERR072045
			1280.8255			562.23430			ERR072044
			1280.8254			562.23431			ERR072047
			1280.8256			562.23432			SRR2100366
			1280.8259			562.23433			SRR2101371
			1280.9837			562.23434			ERR072048
			1280.16436			562.23609			SRR671739
			1280.8522			562.23436			SRR2101247
			1280.8521			562.23437			ERR133929
			1280.8520			562.23608			SRR671737
			1280.9300			562.23535			SRR2101533
			904784.3			562.23534			SRR2101737
			1280.10013			562.23537			SRR2101736
			1280.10012			562.23536			SRR2101735
			1280.10011			1438668.3			SRR2101734
			1280.10010			562.12962			SRR2101733
			1280.10017			562.12961			SRR2101732
			1280.10016			1438684.3			ERR133829
			1280.10015			1438674.3			ERR133827
			1280.10014			562.23308			SRR2100338
			1280.9335			562.23309			ERR133842
			1280.10019			562.23306			ERR133823
			1280.10018			562.23307			ERR133822
			1280.9379			562.23304			SRR2101739
			1280.8343			562.23305			SRR2101242
			1280.9962			562.23302			SRR2101618
			1280.8342			562.23303			SRR2101241
			1280.9475			562.23300			SRR2101240
			1280.9473			562.23301			ERR108473
			1280.9470			1438680.3			ERR133849
			1280.9471			562.23695			SRR2101819
			1280.8340			1438682.3			SRR2100860
			1280.8008			562.5428			ERR046869
			1280.9248			562.5429			SRR2100862
			1280.9570			562.5424			SRR2100863
			1280.8004			562.5425			SRR2100864
			1280.9244			562.5426			SRR2100865
			1280.9247			562.5427			SRR2100866
			1280.9246			562.5420			SRR2100867
			1280.9241			562.5421			SRR2100868
			1280.9240			562.5422			SRR2101592
			1280.9243			562.5423			ERR046862
			1280.9242			562.23232			ERR046863
			1280.9322			562.23233			ERR046864
			1280.9323			562.23230			SRR2101596
			1280.9320			562.23231			ERR046866
			1280.9321			562.23236			SRR2101594
			1280.9326			562.23237			ERR400426
			1280.9327			562.23234			SRR2100511
			1280.9324			562.23235			ERR400424
			1280.9325			562.23238			SRR2101028
			1280.9328			562.23239			SRR2100514
			1280.7349			562.23126			ERR400423
			904800.3			562.23127			SRR2100516
			1280.10038			562.23124			ERR400421
			1280.8261			562.23125			SRR2101023
			1280.8431			562.23122			SRR2100519
			1280.8348			562.23123			SRR2101021
			1280.9689			562.22439			SRR2101020
			1280.9684			562.22438			SRR2101027
			1280.9687			562.22437			SRR2101026
			1280.8158			562.22436			SRR2101025
			1280.7343			562.22435			ERR400429
			1280.8159			562.22434			ERR234674
			1280.8673			562.22433			ERR108479
			1280.8672			562.22432			ERR234672
			1280.8671			562.23128			ERR234671
			1280.8670			562.22430			SRR671772
			904792.3			562.22558			SRR2101202
			1280.8675			562.22559			SRR671770
			1280.8674			562.22550			SRR671771
			1280.9883			562.22551			SRR2101207
			1280.9882			562.22552			SRR2101206
			1280.9881			562.22553			SRR2101205
			1280.9880			562.22554			SRR671775
			1280.9887			562.22555			SRR2101209
			1280.9886			562.22556			SRR2101208
			1280.9885			562.22557			SRR671808
			1280.9884			562.23058			SRR671809
			1280.9920			562.23059			ERR552116
			1280.9921			562.23928			ERR400558
			1280.9889			562.23052			ERR400552
			1280.9888			562.23053			ERR400553
			1280.9924			562.23050			ERR400550
			1280.9925			562.23929			ERR400551
			1280.9926			562.23056			ERR400556
			1280.9927			562.23057			ERR400557
			1280.8152			562.23054			ERR400554
			1280.7374			562.23055			ERR400555
			1280.9399			562.23120			SRR2101449
			1280.9398			562.23696			ERR551398
			1280.15931			562.23697			SRR2100466
			1280.8190			562.23922			SRR2100467
			1280.9869			562.23691			SRR2100460
			1280.9868			562.23920			ERR039328
			1280.8151			562.22888			SRR2101119
			1280.9861			562.22889			SRR2100463
			1280.9860			562.22886			SRR2101441
			1280.9863			562.22887			SRR2101116
			1280.9862			562.22884			SRR2101115
			1280.9865			562.23921			SRR2101114
			1280.9864			562.22882			SRR2101113
			1280.9867			562.22883			SRR2100469
			1280.9866			562.22881			SRR2101111
			1280.9191			562.23033			SRR2101110
			1280.9190			562.23449			SRR671806
			1280.9193			562.23448			ERR047014
			1280.9192			562.23445			SRR2100248
			1280.9195			562.23444			SRR2100249
			1280.9194			562.23447			ERR229990
			1280.9197			562.23446			SRR2100244
			1280.9196			562.23441			SRR2100245
			1280.9199			562.23440			SRR2100246
			1280.9198			562.23443			SRR2100247
			1280.8155			562.23442			SRR2100240
			1280.8718			562.23689			SRR2100241
			1280.8666			562.23688			SRR2100242
			1280.8242			562.23935			SRR2100243
			1280.9759			562.23682			ERR234622
			1280.9758			562.23681			SRR671807
			1280.9757			562.23936			ERR229994
			1280.9756			562.23931			SRR2100648
			1280.9755			562.23686			SRR2100649
			1280.9754			562.23933			ERR234627
			1280.9753			562.23932			SRR2100640
			1280.9752			1328439.3			SRR2100641
			1280.9751			562.23841			SRR2100642
			1280.9750			562.23840			SRR2100643
			1280.9332			562.23843			SRR2100644
			1280.9818			562.23842			SRR2100645
			1280.9819			562.23845			SRR2100646
			1280.9814			562.23844			SRR2100647
			1280.9815			562.23599			SRR2100888
			1280.9816			562.23846			SRR2100889
			1280.9817			562.23597			SRR2100882
			1280.9810			562.23848			SRR2100883
			1280.9811			562.23595			SRR2100880
			1280.9812			562.23594			SRR2100881
			1280.9813			562.23593			SRR671800
			1280.8354			562.23592			SRR2100887
			1280.8105			562.23591			SRR2100884
			1280.8357			562.23590			SRR2100885
			1280.7377			1438694.3			ERR038256
			1280.9904			1400158.3			ERR038257
			1280.8352			562.23333			ERR038254
			1280.8353			562.23332			ERR038255
			1280.8209			562.23331			ERR038258
			1280.8217			562.23330			ERR038259
			1280.9351			562.23337			ERR400389
			1280.8358			562.23336			ERR400383
			1280.8359			562.23335			ERR400381
			1280.8213			562.23334			ERR400380
			1280.8212			562.23339			ERR400387
			1280.8563			562.23338			ERR400386
			1280.8409			1400156.3			SRR2100082
			1280.8561			562.5439			SRR2100083
			1280.8560			562.5438			SRR2100080
			1280.8567			562.5437			SRR2100081
			1280.8566			562.5436			SRR2100086
			1280.8565			562.5435			SRR2100087
			1280.8564			562.5434			SRR2100084
			1280.8400			562.5433			SRR2100085
			1280.8101			562.5432			SRR671802
			1280.8569			562.5431			SRR2100088
			1280.8568			562.5430			SRR2100089
			1280.8404			562.23207			SRR2100436
			1280.8405			562.23206			ERR137277
			1280.8406			562.23205			ERR046730
			1280.8412			562.23204			ERR046732
			1280.8813			562.23203			ERR046733
			1280.8812			562.23202			ERR046734
			1280.8763			562.23201			ERR046735
			1280.8762			562.23200			ERR046736
			1280.8816			562.23209			ERR046737
			1280.8767			562.23208			ERR046738
			1280.8814			562.23852			ERR046739
			1280.8819			562.23581			ERR067680
			1280.8410			562.23850			ERR067579
			1280.9404			562.23583			SRR2100521
			1280.7979			562.23584			SRR2100759
			1280.8827			562.23857			ERR400402
			1280.9403			562.22547			ERR400403
			1280.7977			562.23586			SRR2100369
			1280.7970			562.23048			SRR2100200
			1280.7973			562.23855			ERR117466
			904779.3			562.23588			SRR2100753
			1280.8797			562.23119			SRR2100750
			1280.9535			562.23118			SRR2101728
			1280.9898			562.22850			SRR2100203
			1280.10041			562.23113			SRR2100204
			1280.9899			562.23112			SRR2100205
			1280.8321			562.23111			SRR2100754
			1280.8323			562.23110			ERR046940
			1280.8322			562.23117			SRR2101729
			1280.8766			562.23116			ERR046910
			1280.9368			562.23115			SRR2100431
			1280.8326			562.23114			ERR234688
			1280.8329			562.22852			ERR040088
			1280.10006			562.22426			ERR040089
			1280.9364			562.22428			ERR688027
			1280.9952			562.22429			ERR040086
			1280.9362			562.23692			ERR040087
			1280.9363			562.22529			ERR046773
			1280.9360			562.22528			ERR046777
			1280.9361			562.22525			ERR234690
			1280.8286			562.22524			ERR234687
			1280.8285			562.22527			ERR234653
			1280.8282			562.22526			ERR133948
			1280.8283			562.22521			ERR133949
			1280.8281			562.22520			SRR2101686
			1280.8289			562.22523			ERR133944
			1280.8109			562.22522			ERR133945
			1280.10028			562.23069			ERR133946
			1280.10029			562.23068			ERR133947
			1280.10022			562.23067			ERR133941
			1280.10023			562.23066			ERR133942
			1280.10020			562.23065			SRR2101683
			1280.8133			562.23064			ERR230008
			1280.10026			562.23063			SRR2099928
			1280.10027			562.23062			SRR2099929
			1280.10024			562.23061			ERR137249
			1280.10025			562.23060			ERR137248
			1280.7399			562.23379			ERR137243
			1280.9213			562.22631			ERR137242
			1280.8110			562.22630			ERR137241
			1280.9210			562.22633			ERR137240
			1280.9407			562.22632			ERR137247
			1280.8618			562.22635			SRR2099925
			1280.9405			562.22634			ERR137245
			1280.9967			562.22637			ERR137244
			1280.8138			562.22636			ERR072050
			1280.9402			562.22639			ERR072051
			1280.9401			562.22638			ERR025833
			1280.9400			562.23458			ERR025834
			1280.8134			562.23459			ERR025835
			1280.8135			562.23456			ERR025836
			1280.8136			562.23457			ERR025837
			1280.8137			562.23454			ERR025838
			1280.8130			562.23455			ERR025839
			1280.9409			562.23452			SRR2101260
			1280.9408			562.23453			ERR133830
			1280.9212			562.23450			ERR133831
			1280.8034			562.23451			ERR133832
			1280.8037			562.22987			ERR133833
			1280.9211			562.22986			ERR551566
			1280.9216			562.22985			ERR133835
			1280.9217			562.22984			ERR133836
			1280.9214			562.22983			ERR133837
			1280.8032			562.23699			ERR133838
			1280.7391			562.22981			ERR133839
			1280.9218			562.22980			ERR551568
			1280.9215			562.23694			ERR230005
			1280.8039			562.23927			ERR552729
			1280.9969			562.23924			SRR2101140
			1280.9944			562.23925			SRR2101141
			1280.8589			562.23690			SRR2100876
			1280.8588			562.23923			ERR400419
			1280.10047			562.22989			ERR400418
			1280.9249			562.22988			SRR2100873
			1280.8587			562.22859			ERR230010
			1280.8586			562.23853			SRR2100871
			1280.9825			562.23582			SRR2100870
			1280.9824			562.23851			ERR400413
			1280.9827			562.23856			ERR400411
			1280.9219			562.23585			ERR400417
			1280.9821			562.23854			ERR400416
			1280.9820			562.23587			ERR400415
			1280.9823			562.22851			SRR2100878
			1280.9822			562.23589			SRR2100507
			1280.9982			562.23858			SRR2100506
			1280.9968			562.23859			SRR2100505
			1280.9980			562.22855			SRR2100504
			1280.9981			562.22854			SRR2100503
			1280.9829			562.22857			SRR2100502
			1280.9828			562.22856			SRR2101058
			1280.9984			562.22897			SRR2101059
			1280.9985			562.23549			SRR2101056
			1280.9245			562.28563			SRR2101057
			1280.9719			562.28567			SRR2101054
			1280.9718			562.28566			SRR2101055
			1280.9356			562.28565			SRR2101052
			1280.9713			562.23324			SRR2101053
			1280.9712			562.23325			SRR2100509
			1280.9711			562.23326			SRR2100508
			1280.9710			562.23327			SRR2101698
			1280.9717			562.23320			ERR234642
			1280.9716			562.23321			ERR234641
			1280.9715			562.23322			ERR234640
			1280.9714			562.23323			ERR234647
			1280.8620			562.23328			ERR234646
			1280.9492			562.23329			ERR234645
			1280.8623			562.23218			SRR2101690
			1280.8624			562.23219			SRR2101692
			1280.9495			562.23210			ERR234648
			1280.9496			562.23211			SRR2101694
			1280.8627			562.23212			SRR2101695
			1280.16051			562.23213			SRR2101696
			1280.16052			562.23214			SRR2101276
			1280.8147			562.23215			SRR2101277
			1280.8001			562.23216			SRR2101274
			1280.9911			562.23217			SRR2101275
			1280.9910			562.23108			SRR671743
			1280.9913			562.23109			SRR671742
			1280.9912			562.23104			SRR2101270
			1280.9915			562.23105			SRR2101271
			1280.9914			562.23106			SRR2101278
			1280.9917			562.23107			SRR671748
			1280.9916			562.23100			ERR229919
			1280.9919			562.23101			ERR229918
			1280.9918			562.23102			ERR229915
			1280.9336			562.23103			ERR229917
			1280.7922			562.22455			ERR046921
			1280.7923			562.22454			ERR046920
			1280.7920			562.22457			ERR046923
			1280.9957			562.22451			SRR2100478
			1280.7432			562.22450			ERR046925
			1280.7925			562.22453			ERR046924
			1280.7928			562.22452			ERR046926
			1280.7929			562.22459			SRR2100473
			1280.7438			562.22458			ERR046928
			1280.7439			562.26297			SRR2100471
			1280.8445			562.26296			SRR2100470
			1280.8447			562.26295			SRR2100477
			1280.8440			562.26294			SRR2100476
			1280.8728			562.26293			SRR2100475
			1280.8443			562.26292			SRR2100474
			1280.8312			562.26291			SRR2101478
			1280.8724			562.26290			SRR2101479
			1280.8727			562.26299			ERR039338
			1280.8726			562.26298			ERR039339
			1280.8721			562.22538			ERR039336
			1280.8449			562.22539			SRR2101475
			1280.8722			562.22536			SRR2101476
			1280.8249			562.22537			ERR039335
			1280.9308			562.22534			ERR039332
			1280.8313			562.22535			ERR039333
			1280.9329			562.22532			ERR039330
			1280.9378			562.22533			ERR039331
			1280.8084			562.22530			SRR2100253
			1280.8619			562.22531			SRR2100252
			1280.8087			562.23070			SRR2101308
			1280.8369			562.23071			SRR2101309
			1280.8368			562.23072			SRR2100257
			1280.8367			562.23073			SRR2100256
			1280.8366			562.23074			SRR2100255
			1280.8361			562.23075			SRR2100254
			1280.8360			562.23076			SRR2101302
			1280.8363			562.23077			SRR2101303
			1280.8362			562.23078			SRR2100259
			1280.8538			562.23079			SRR2101301
			1280.8539			562.22622			SRR2101306
			1280.7443			562.22623			SRR2101307
			1280.9826			562.22620			SRR2101304
			1280.7445			562.22621			SRR2101305
			1280.7444			562.22626			SRR2100364
			1280.7447			562.22627			SRR993140
			1280.7998			562.22624			SRR2100362
			1280.7996			562.22625			SRR2100817
			1280.7994			562.22628			SRR2100659
			1280.8534			562.22629			SRR2100658
			1280.7992			562.23435			SRR2100657
			1280.7991			562.23531			SRR2100656
			1280.7990			562.23530			SRR2100655
			1280.8848			562.19823			SRR2100816
			1280.8430			562.19821			SRR2100653
			1280.8433			562.23821			SRR2100652
			1280.8432			562.23463			SRR2100651
			1280.8435			562.23462			SRR2100650
			1280.8434			562.23461			SRR2100899
			1280.8437			562.23460			SRR2100898
			1280.8436			562.23467			SRR2100818
			1280.8439			562.23466			ERR551038
			1280.9371			562.23465			SRR2100890
			1280.8844			562.23464			SRR2100893
			1280.8845			562.22990			SRR2100892
			1280.9370			562.22991			SRR2100895
			1280.8238			562.22992			ERR046938
			1280.9983			562.22993			SRR2100897
			1280.8118			562.22994			SRR2100896
			1280.9353			562.22995			SRR2100405
			1280.9443			562.22996			ERR400475
			1280.9442			562.22997			SRR2101545
			1280.9441			562.23913			ERR038266
			1280.9440			562.23912			ERR038265
			1280.9447			562.23663			ERR038264
			1280.9446			562.23910			ERR038263
			1280.9445			562.23917			ERR038262
			1280.9444			562.23916			ERR038261
			1280.9986			562.23915			ERR038260
			1280.9449			562.23666			SRR2100368
			1280.9448			562.23669			ERR038269
			1280.8239			562.23668			ERR400398
			1280.9987			562.23919			ERR400399
			1280.9258			562.23918			ERR400394
			1280.9259			562.23680			ERR400395
			1280.9256			562.23867			ERR400396
			1280.9257			562.23866			ERR400397
			1280.9254			562.23865			ERR400390
			1280.9255			562.22849			ERR400391
			1280.9252			562.23863			ERR400392
			1280.9253			562.23862			ERR400393
			1280.9250			562.23861			SRR2100091
			1280.9251			562.23860			SRR2100090
			1280.9317			562.22842			SRR2100093
			1280.9316			562.22843			SRR2100092
			1280.9315			562.22840			SRR2100095
			1280.9314			562.22841			SRR2100094
			1280.9313			562.22846			SRR2100097
			1280.9312			562.22847			SRR2100096
			1280.9311			562.23869			SRR2100099
			1280.9310			562.22845			SRR2101451
			1280.8324			562.28805			ERR047000
			1280.9346			562.17359			ERR046745
			1280.9319			562.23489			ERR046744
			1280.9318			562.23488			ERR046747
			1280.9347			562.23481			ERR046746
			1280.9988			562.23480			ERR046741
			1280.9345			562.23483			ERR046743
			1280.9341			562.23482			ERR046749
			1280.9698			562.23485			ERR046748
			1280.9699			562.23484			ERR047003
			1280.9696			562.23487			ERR046983
			1280.9697			562.23486			SRR2101319
			1280.9694			562.5419			SRR671773
			1280.9695			562.23269			SRR2100227
			1280.9692			562.23268			SRR2100422
			1280.9693			562.23265			ERR108515
			1280.9690			562.23264			ERR108514
			1280.9691			562.23267			ERR108511
			1280.8668			562.23266			ERR108510
			1280.7435			562.23261			ERR108513
			1280.8660			562.23260			ERR038300
			1280.8663			562.23263			SRR998860
			1280.9894			562.23262			SRR998861
			1280.9895			562.5708			ERR158616
			1280.9896			562.5701			ERR158615
			1280.9897			562.5700			ERR158613
			1280.9890			562.5703			SRR2100424
			1280.9891			562.5702			ERR158611
			1280.9892			562.5705			ERR067685
			1280.9893			562.5704			ERR108428
			1280.9955			562.5706			ERR067687
			1280.8063			562.29139			ERR067686
			1280.8060			1328449.3			ERR234565
			1280.9956			562.22446			SRR2100228
			1280.8066			562.22447			ERR067683
			1280.8067			562.22444			ERR108421
			1280.9953			562.22445			ERR108420
			1280.9923			562.22442			ERR108423
			1280.9380			562.22443			SRR2100229
			1280.9381			562.22440			ERR108425
			1280.9382			562.22441			ERR067688
			1280.9383			562.26280			ERR108427
			1280.9384			562.26281			ERR108426
			1280.9385			562.26282			ERR400314
			1280.9386			562.26283			SRR2100425
			1280.7354			562.26284			SRR2100747
			1280.7436			562.26285			ERR229935
			1280.8149			562.22448			SRR671855
			1280.9878			562.22449			ERR046929
			1280.7392			562.22503			SRR671854
			1280.15939			562.22502			SRR2101624
			1280.15938			562.22501			SRR671852
			1280.9872			562.22500			SRR671851
			1280.9873			562.22507			SRR671850
			1280.9870			562.22506			SRR2101593
			1280.9871			562.22505			SRR671734
			1280.9876			562.22504			ERR144605
			1280.9877			562.22509			ERR144604
			1280.9874			562.22508			ERR144607
			1280.9875			562.23005			ERR144606
			1280.9629			562.23004			ERR144600
			1280.9188			562.23007			ERR144603
			1280.9189			562.23006			ERR144602
			1280.8625			562.23001			ERR400318
			1280.9740			562.23000			ERR072046
			1280.9741			562.23003			ERR144609
			1280.9742			562.23002			ERR144608
			1280.9743			562.23009			ERR137258
			1280.9744			562.23008			SRR2099939
			1280.9745			1438672.3			SRR2099938
			1280.9746			562.23693			SRR2099937
			1280.9747			562.22617			ERR137255
			1280.9748			562.23718			SRR2099935
			1280.9749			562.22615			SRR2099934
			1280.8613			562.22614			SRR2099932
			1280.8612			562.22613			ERR137252
			1280.8615			562.22612			ERR137253
			1280.8614			562.22611			ERR072065
			1280.8617			562.22610			ERR025844
			1280.8616			562.23711			ERR025847
			904785.3			562.23710			ERR025846
			1280.8548			562.23713			ERR025843
						562.23712			ERR025842
						562.23715			ERR025848
						562.23714			ERR133844
						562.23717			ERR133847
						562.22618			ERR133846
						562.23474			ERR133841
						562.23475			ERR133840
						562.23476			ERR551550
						562.23477			SRR2100947
						562.23470			ERR229920
						562.23471			ERR400408
						562.23472			ERR400409
						562.23473			ERR400404
						562.23478			ERR400405
						562.23479			ERR400406
						562.23672			ERR400407
						562.23905			ERR400400
						562.23906			ERR400401
						562.23907			ERR046800
						562.23676			SRR2101220
						562.23677			SRR2100705
						562.23674			SRR2101049
						562.23903			SRR2101048
						562.23678			SRR2100313
						562.23679			SRR2101045
						562.23908			SRR2101044
						562.23909			SRR2101047
						1438670.3			SRR2101046
						562.23878			SRR2101041
						562.23879			SRR2101040
						562.23870			SRR2101043
						562.23871			SRR2101042
						562.23872			ERR234654
						562.23873			ERR234655
						562.23874			ERR234657
						562.23875			ERR234650
						562.23876			ERR234651
						562.23877			ERR234652
						562.22879			SRR2101688
						562.22878			SRR2101687
						562.22877			SRR2101386
						562.22876			ERR552605
						562.22875			ERR234658
						562.22874			SRR2101682
						562.22873			SRR2101680
						562.22872			SRR2101265
						562.22871			SRR2101264
						562.22870			SRR2101267
						1438696.3			SRR2101266
						562.23498			SRR2101261
						562.23499			ERR046989
						562.23492			SRR2101262
						562.23493			ERR552132
						562.23490			ERR046988
						562.23491			SRR2101269
						562.23496			SRR2101268
						562.23497			ERR552427
						562.23494			SRR2100798
						562.23495			SRR2100799
						562.23278			SRR2100796
						562.23279			SRR2100797
						562.23276			SRR2100794
						562.23277			SRR2100795
						562.23274			SRR2100792
						562.23275			SRR671752
						562.23272			SRR2100790
						562.23273			SRR2100791
						562.23270			ERR046932
						562.23271			ERR046933
						562.22479			ERR046930
						562.22478			SRR2100319
						562.22473			ERR046936
						562.22471			SRR2101731
						562.22470			SRR2100408
						562.22477			SRR2100409
						562.22476			SRR2100406
						562.22474			SRR2100709
						562.23838			SRR2100404
						562.22514			ERR046939
						562.22515			SRR2100402
						562.22516			SRR2100403
						562.22517			SRR2100400
						562.22510			SRR2100708
						562.22511			SRR2101463
						562.22512			SRR2101461
						562.22513			SRR2101460
						1328433.3			SRR2101467
						562.22518			SRR2101466
						562.22519			SRR2101465
						562.23016			ERR133826
						562.23017			SRR2101469
						562.23014			SRR2101468
						562.23015			SRR2100226
						562.23012			SRR2101318
						562.23013			SRR2100224
						562.23010			SRR2100225
						562.23011			SRR2100222
						562.23018			SRR2100223
						562.23019			SRR2100220
						562.22608			SRR2100221
						562.22609			SRR2101311
						562.22600			SRR2101310
						562.22601			SRR2101313
						562.22602			SRR2101315
						562.22603			SRR2101314
						562.22604			SRR2101317
						562.22605			SRR2101316
						562.22606			SRR2100139
						562.22607			SRR2101535
						562.23708			ERR552553
						562.23709			SRR2101738
						562.23702			ERR227997
						562.23703			ERR227996
						562.23700			ERR227994
						562.23701			ERR227992
						562.23706			ERR227991
						562.23707			ERR227990
						562.23704			SRR2100034
						562.23705			ERR227999
						562.23647			ERR227998
						562.23646			SRR671759
						562.23645			SRR2100310
						562.23644			SRR2100311
						562.23643			ERR046970
						562.23642			SRR2101223
						562.23641			SRR2100314
						562.23640			SRR2100315
						562.23649			SRR671750
						562.23648			SRR671751
						562.23809			SRR2100318
						562.23808			SRR671753
						562.23805			SRR671754
						562.23804			ERR038272
						562.23807			SRR671756
						562.23806			SRR671757
						562.23801			ERR038278
						562.23800			ERR038279
						562.23803			SRR2100138
						562.23802			SRR2100131
						562.22860			SRR2100132
						562.22861			ERR038271
						562.22862			SRR2100130
						562.22863			ERR038273
						562.22864			ERR038274
						562.22865			SRR2100137
						562.22866			ERR038276
						562.22867			SRR2100135
						562.22868			SRR2101575
						562.22869			SRR2100983
						562.22949			SRR2100134
						562.23411			ERR038277
						562.23418			SRR2101626
						562.22940			ERR400364
						1438675.3			ERR400369
						1438677.3			ERR400368
						562.28131			ERR144581
						562.28132			SRR2100595
						562.23243			SRR2101289
						562.23242			ERR400526
						562.23241			ERR046756
						562.23240			ERR046754
						562.23247			ERR046755
						562.23246			ERR046752
						562.23245			ERR046753
						562.23244			ERR046751
						562.23249			SRR2101620
						562.23248			ERR046758
						562.23532			ERR046759
						562.22468			SRR2100980
						562.22464			ERR067620
						562.22465			SRR2101541
						562.22466			ERR067762
						562.22467			ERR067763
						562.22460			ERR067760
						562.22461			ERR067761
						562.22462			ERR067766
						562.22463			ERR067767
						562.23395			ERR067765
						562.23394			SRR2100984
						562.23397			SRR2100346
						562.23396			ERR108506
						562.23391			ERR108507
						562.23390			ERR108504
						562.23393			ERR108505
						562.23392			ERR108502
						562.23399			ERR108503
						562.23398			ERR108500
						562.23029			ERR108501
						562.23028			SRR998857
						562.23023			SRR998856
						562.23022			ERR108508
						562.23021			ERR108509
						562.23020			ERR046897
						562.23027			SRR2100861
						562.23026			ERR046941
						562.23025			SRR2101598
						562.22679			SRR2099976
						562.22678			ERR067684
						562.22675			ERR067696
						562.22674			SRR2101443
						562.22677			ERR067694
						562.22676			ERR067695
						562.22671			ERR067692
						562.22670			ERR067693
						562.22673			ERR067690
						562.22672			ERR046861
						562.23739			ERR108432
						562.23738			SRR2099977
						562.23737			ERR108436
						562.23736			ERR108437
						562.23735			ERR067698
						562.23734			ERR137215
						562.23733			SRR2100900
						562.23732			ERR137216
						562.23731			SRR2100638
						562.23730			SRR2101597
						562.22749			ERR553386
						562.23611			SRR2100906
						562.23658			SRR2100419
						562.23659			ERR046867
						562.23650			SRR2100510
						562.23651			ERR400427
						562.23652			SRR2100148
						562.23653			SRR2100512
						562.23654			SRR2100921
						562.23655			SRR2100147
						562.23656			ERR400425
						562.23657			SRR2100630
						562.22701			ERR400422
						562.22700			SRR2100145
						562.22703			SRR2100515
						562.22702			ERR144616
						562.22705			SRR2101225
						562.22704			ERR144614
						562.22707			SRR2100144
						562.22706			ERR144610
						562.22709			ERR144611
						562.22708			SRR2100635
						562.23619			SRR671825
						562.12959			SRR2100517
						562.23047			ERR144619
						562.23818			SRR2100518
						562.23819			SRR671774
						562.23816			SRR2100141
						562.23817			SRR2101022
						562.23814			SRR2100636
						562.23815			SRR671822
						562.23812			SRR2101447
						562.23813			ERR040142
						562.23810			SRR2101024
						562.23811			ERR144636
						562.22815			ERR133856
						562.22814			ERR133857
						562.22817			ERR133854
						562.22816			ERR133855
						562.22811			ERR133852
						562.23046			ERR133850
						562.22813			ERR133851
						562.22812			ERR133858
						562.22819			ERR133859
						562.22818			SRR2100869
						562.22929			SRR2101440
						562.22928			SRR2101029
						562.22921			ERR552707
						562.22920			SRR2101787
						562.22923			SRR2101784
						562.22922			SRR2101785
						562.22925			SRR2101782
						562.22924			SRR2101783
						562.22927			SRR2101780
						562.22926			SRR2101781
						562.28435			SRR2101788
						562.28434			SRR2101789
						562.28389			ERR046833
						1438676.3			ERR046832
						1438689.3			ERR046831
						1438695.3			ERR046837
						562.16324			ERR046997
						562.16325			ERR046834
						562.16326			ERR046839
						562.16327			ERR046838
						1438687.3			ERR552662
						562.23254			SRR2101070
						562.23255			SRR2101071
						562.23256			SRR2101072
						562.23257			SRR2101073
						562.23250			SRR2101074
						562.23251			SRR2101075
						562.23252			SRR2101077
						562.23253			SRR2101078
						562.23258			SRR2101079
						562.23259			SRR2101672
						1400157.3			SRR2101673
						562.22998			SRR2101670
						562.22999			SRR2101676
						562.22491			SRR2101677
						562.22490			SRR2101674
						562.22493			SRR2101675
						562.22492			ERR072072
						562.22495			SRR2101679
						562.22494			ERR072077
						562.22497			SRR671804
						562.22496			SRR2101098
						562.22499			SRR2101099
						562.22498			SRR671805
						562.23469			SRR2101092
						562.23386			SRR2101093
						562.23387			SRR2101090
						562.23384			SRR2101091
						562.23385			SRR2101096
						562.23382			SRR2101097
						562.23383			SRR2101094
						562.23380			SRR2101095
						562.23381			ERR552281
						562.23388			SRR2100789
						562.23389			SRR2100788
						562.23661			ERR229939
						562.23660			ERR229938
						562.22899			SRR2100785
						562.23911			ERR229936
						562.23662			ERR234685
						562.23038			ERR229934
						562.23039			ERR234683
						562.23468			ERR229932
						562.23034			ERR229931
						562.23665			SRR671801
						562.23036			ERR046907
						562.23037			ERR400504
						562.23030			ERR046905
						562.23031			ERR046904
						562.23032			ERR046903
						562.23664			ERR400500
						562.23667			ERR046901
						562.23914			SRR2100415
						562.22668			SRR2100414
						562.22669			SRR2100417
						562.22666			SRR2100416
						562.22667			SRR2100411
						562.22664			SRR2100410
						562.22665			SRR2100413
						562.22662			SRR2100412
						562.22663			SRR2101416
						562.22660			SRR2101415
						562.22661			SRR2101412
						562.23720			SRR2101413
						562.23721			SRR2101410
						562.23722			SRR2101411
						562.23723			SRR671778
						562.23724			SRR2101418
						562.23725			SRR2101419
						562.23726			SRR2100235
						562.23727			SRR2100234
						562.23728			SRR2100237
						562.23729			SRR2100236
						562.23629			SRR2101328
						562.23628			SRR2101329
						562.23625			SRR2100233
						562.23624			SRR2100232
						562.23627			SRR2101324
						562.23626			SRR2101325
						562.23621			SRR2101326
						562.23620			SRR2101327
						562.23623			SRR2101320
						562.23622			SRR2101321
						562.22712			SRR2101322
						562.22713			SRR2101323
						562.22710			ERR227980
						562.22711			ERR227981
						562.22716			ERR227982
						562.22717			ERR227983
						562.22714			ERR227984
						562.22715			ERR227985
						562.22718			ERR227987
						562.23121			ERR046961
						562.22431			SRR2100529
						562.23129			ERR552095
						562.23823			ERR038282
						562.23822			ERR552093
						562.23533			SRR2100301
						562.23820			SRR2101259
						562.23827			SRR2101528
						562.23826			SRR2100302
						562.23825			SRR671729
						562.23824			SRR671728
						562.23539			SRR2100307
						562.23538			SRR2100306
						562.23829			SRR2100309
						562.23828			SRR2101251
						562.22806			SRR2101252
						562.22807			SRR671726
						562.22804			SRR2101254
						562.22805			SRR2101527
						562.22802			SRR2101256
						562.22803			SRR2101525
						562.22800			SRR2100129
						562.22801			SRR2100128
						562.22808			SRR2100121
						562.22809			SRR2100120
						562.22938			SRR2100123
						562.22939			SRR2100122
						562.22932			SRR2100125
						562.22933			SRR2100124
						562.22930			SRR2100127
						562.22931			SRR2100126
						562.22936			ERR228035
						562.22937			ERR550942
						562.22934			ERR234556
						562.22935			ERR400370
						562.22853			ERR400376
						562.17620			ERR400377
						562.17621			ERR400375
						562.22848			ERR400378
						562.23864			ERR400379
						562.22482			ERR228032
						562.22483			ERR046769
						562.22480			ERR046768
						562.22481			ERR400340
						562.22486			ERR046763
						562.22487			ERR046762
						562.22484			ERR046761
						562.22485			ERR046760
						562.22488			ERR046767
						562.22489			ERR046766
						562.16466			ERR046765
						562.22741			ERR046764
						562.22844			SRR2101599
						562.23868			SRR2100748
						562.23051			SRR2100784
						562.23289			ERR039323
						562.23288			ERR067757
						562.23287			ERR067756
						562.23286			ERR067755
						562.23285			ERR067754
						562.23284			ERR067752
						562.23283			ERR067751
						562.23282			ERR067750
						562.23281			ERR067759
						562.23280			ERR067758
						562.22653			ERR117457
						562.22652			ERR550831
						562.22651			SRR2100464
						562.22650			SRR2100786
						562.22657			SRR2100465
						562.22656			SRR2101564
						562.22655			ERR117450
						562.22654			ERR046890
						562.22659			SRR2100781
						562.22658			SRR2100462
						562.23755			SRR671777
						562.23754			SRR2101561
						562.23757			ERR400516
						562.23756			ERR234684
						562.23751			ERR039325
						562.23750			ERR039324
						562.23753			ERR551725
						562.23752			ERR039327
						562.23759			ERR038739
						562.23758			ERR144594
									ERR144597
									ERR039326
									SRR2101294
									ERR144593
									ERR144576
									SRR2101445
									ERR400517
									ERR144599
									ERR144598
									ERR038737
									ERR038736
									SRR998858
									SRR2101568
									SRR2101446
									SRR2101295
									ERR234661
									ERR553314
									ERR550901
									ERR144629
									ERR144628
									SRR2100523
									ERR144623
									ERR144622
									ERR144621
									ERR144620
									ERR144627
									ERR144626
									ERR144625
									ERR144624
									ERR552979
									SRR2100522
									ERR144579
									SRR671837
									ERR038754
									SRR2100468
									SRR2101591
									ERR067716
									ERR133868
									ERR133863
									ERR133862
									ERR133860
									ERR133866
									ERR133865
									ERR133864
									ERR400513
									SRR2101291
									SRR2101794
									SRR2101797
									SRR2101791
									SRR2101790
									SRR2101793
									SRR2101792
									SRR2101444
									SRR2101799
									SRR2101798
									ERR046824
									ERR046825
									ERR046820
									ERR046821
									ERR046822
									ERR046823
									SRR2100854
									SRR2101067
									SRR2101066
									SRR2101065
									SRR2101064
									SRR2101063
									SRR2101062
									SRR2101061
									SRR2101060
									SRR2101069
									SRR2101068
									SRR2101660
									SRR2101664
									SRR2101667
									SRR2101293
									SRR2101669
									SRR2101668
									SRR2101089
									SRR2101088
									ERR552159
									SRR2101081
									SRR2101080
									SRR2101083
									SRR2101082
									SRR2101085
									SRR2101084
									SRR2101086
									ERR046918
									ERR234691
									ERR229922
									ERR234693
									ERR229924
									ERR229925
									ERR229926
									ERR229927
									ERR234698
									ERR229929
									ERR046912
									ERR046913
									ERR038270
									ERR046915
									ERR046916
									ERR046917
									SRR2100932
									SRR2100933
									ERR400514
									ERR400515
									ERR400512
									SRR2100937
									SRR2100426
									ERR400511
									SRR2100428
									SRR2100429
									SRR2100938
									SRR2100939
									ERR400518
									ERR400519
									SRR2101405
									SRR2101404
									SRR2101407
									SRR2101406
									SRR2101401
									SRR2101400
									SRR2101403
									SRR2101402
									SRR2101409
									SRR2101408
									SRR2101333
									SRR2101332
									SRR2101331
									SRR2101330
									SRR2101337
									SRR2101336
									SRR2101335
									SRR2101334
									SRR2101339
									SRR2101338
									SRR671834
									SRR2101391
									ERR228062
									SRR2100685
									SRR2100686
									ERR228061
									SRR2100680
									ERR228067
									SRR2100682
									ERR228065
									ERR228068
									ERR228069
									ERR551067
									SRR2100689
									SRR2100334
									SRR2100335
									SRR2100336
									SRR2100337
									SRR2100330
									SRR2100331
									SRR2101249
									SRR2100333
									SRR671736
									SRR2101530
									SRR2101245
									SRR671735
									SRR2101243
									SRR2101534
									SRR671730
									SRR2101536
									SRR2100118
									SRR2100119
									SRR2100114
									SRR2100115
									SRR2100116
									SRR2100117
									SRR2100110
									SRR2100111
									SRR2100112
									SRR2100113
									SRR2100769
									ERR400347
									SRR2100768
									ERR400343
									ERR400342
									ERR400341
									ERR067697
									SRR2100886
									SRR2101299
									ERR400348
									SRR2100208
									ERR133801
									SRR2100758
									ERR108439
									ERR133800
									SRR2100752
									SRR2100201
									SRR2100202
									SRR2100751
									SRR2100756
									SRR2100757
									SRR2100206
									SRR2100755
									ERR133802
									ERR046778
									ERR046779
									ERR046775
									ERR046776
									ERR067691
									ERR046770
									ERR046771
									ERR046772
									SRR2101710
									SRR2100538
									SRR2101713
									ERR108433
									ERR133806
									SRR2101655
									SRR2101281
									SRR2100539
									SRR2101394
									ERR108434
									ERR108435
									SRR2100621
									ERR551847
									ERR072019
									SRR2101272
									SRR671803
									SRR2101273
									ERR230007
									ERR040122
									SRR2100332
									SRR2101134
									SRR2101137
									ERR046860
									SRR2101136
									SRR2101131
									ERR039342
									ERR144587
									ERR144585
									ERR144582
									SRR2101133
									ERR144580
									ERR551998
									ERR039340
									ERR144588
									ERR067748
									ERR067740
									ERR067742
									ERR067743
									ERR067744
									ERR067745
									ERR067747
									ERR133988
									ERR133989
									ERR133980
									ERR133981
									ERR133982
									ERR133983
									ERR133984
									ERR133985
									SRR2100793
									ERR133987
									ERR046919
									ERR144634
									ERR144635
									ERR550729
									ERR144630
									ERR144631
									ERR144632
									ERR144633
									SRR2101458
									ERR137285
									ERR229956
									ERR137283
									ERR137282
									ERR137281
									ERR137280
									ERR400507
									ERR046968
									ERR688011
									ERR688010
									ERR688013
									ERR688012
									ERR688015
									ERR688014
									ERR688017
									ERR688016
									ERR688019
									ERR688018
									ERR046965
									ERR133878
									ERR133879
									ERR400522
									ERR133874
									ERR133875
									ERR133876
									ERR133877
									ERR133870
									ERR133871
									ERR133872
									ERR133873
									ERR400520
									ERR046865
									ERR229959
									ERR046960
[truncated: 1,530 more rows]
