# Supplementary material for: Prediction of Acquired Antimicrobial Resistance for Multiple Bacterial Species Using Neural Networks
Source: mSystems. 2020 Jan 21;5(1):e00774-19. doi: 10.1128/mSystems.00774-19 (PMC6977075; doi:10.1128/mSystems.00774-19)
Supplement: DATA SET S2 [file mSystems.00774-19-sd002.xlsx]

## Sheet: Sheet1
Feature importances - First 50 most important features - not ordered
E. coli		M. tuberculosis			S. enterica			S. aureus
gyra_83_S		eis_285_A			23s_60_Gr			dfrb_bx571857_99_F
parc_471_A		eis_285_A_mut			pare_235_E_mut			dfrb_bx571857_99_F_mut
parc_471_A_mut		embb_306_M			pare_288_L			pbp2_l25426_420_A
blaTEM-1B_1_AY458016		rpob_435_D			pare_288_L_mut			pbp2_l25426_420_A_mut
pare_458_S		blaCMY-70_1_JX440350			16s_rrsd_249_Tr			gyra_bx571857_816_D_mut
pare_458_S_mut		rpob_445_H			16s_rrsd_249_Tr_mut			gyra_bx571857_886_E
gyra_87_D		rpob_445_H_mut			parc_80_S			grla_bx571857_650_K
folp_70_S		katg_537_K			23s_60_Gr_mut			grla_bx571857_650_K_mut
folp_70_S_mut		rpob_450_S_mut			gyra_87_D			pbp2_l25426_691_T
gyrb_185_E_mut		ethr_110_F			gyra_87_D_mut			pbp2_l25426_691_T_mut
pare_529_I		ethr_110_F_mut			16s_rrsd_1022_Gr_mut			iles_x74219_147_D
pare_529_I_mut		katg_315_S_mut			23s_138_delr			pbp4_promoter_x91786_23_L
mph(A)_1_D16251		katg_315_S			16s_rrsd_1022_delr			pbp4_x91786_409_T_mut
aadA5_1_AF137361		aac(2')-Ic_1_U72714			16s_rrsd_1022_delr_mut			pbp4_promoter_x91786_3_L
pare_416_L		emba_promoter_-12_Cn			gyra_83_S			pbp2_l25426_113_T_mut
pare_416_L_mut		embb_406_G			gyra_83_S_mut			gyra_bx571857_886_E_mut
gyra_83_S_mut		embb_406_G_mut			23s_60_delr			pbp4_x91786_395_S
23s_1506_Tr		inha_118_K			23s_60_delr_mut			pbp4_x91786_395_S_mut
23s_1506_Tr_mut		inha_118_K_mut			dfrA14_1_KF921535			gyra_bx571857_84_S
16s_rrsb_137_Tr		blaOXA-443_1_LC030178			sul3_2_AJ459418			grla_bx571857_80_S
pmra_31_T		rrs_1401_Ar_mut			oqxB_1_EU370913			grla_bx571857_80_S_mut
gyra_87_D_mut		rrs_514_Ar			blaCARB-2_1_M69058			grla_bx571857_404_E_mut
parc_80_S		erm(37)_1_AL123456			ant(3'')-Ia_1_X02340			pbp4_x91786_322_S
sul1_5_EU780013		fabg1_promoter_-15_Cn			mcr-9_1_NZ_NAAN01000063.1			pbp4_x91786_322_S_mut
blaOXA-1_1_HQ170510		fabg1_promoter_-15_Cn_mut			qnrB19_1_EU432277			grla_bx571857_404_E
catB3_2_U13880		rrs_1401_Ar			tet(A)_6_AF534183			gyra_bx571857_84_S_mut
parc_80_S_mut		rpob_435_D_mut			ARR-3_4_FM207631			pbp2_l25426_113_T
16s_rrsb_137_delr		rpsl_88_K			16s_rrsd_1022_Gr			pbp4_promoter_x91786_3_L_mut
tet(A)_6_AF534183		rpsl_88_K_mut			sul1_5_EU780013			gyra_bx571857_598_V
parc_84_E		eis_promoter_-12_Cn			aadA2_1_NC_010870			gyra_bx571857_598_V_mut
23s_2211_Ar		eis_promoter_-12_Cn_mut			aph(4)-Ia_1_V01499			mecA_6_BX571856
parc_192_A		gyra_94_D			tet(G)_2_AF133140			erm(C)_13_M13761
parc_192_A_mut		gyra_94_D_mut			floR_2_AF118107			pbp2_l25426_557_A_mut
gyrb_618_A		rpob_450_S			dfrA12_8_AM040708			grlb_bx571857_289_T
gyrb_618_A_mut		embb_306_M_mut			dfrA14_4_AF393510			grlb_bx571857_289_T_mut
parc_481_Q		rrs_514_delr			aph(3')-Ia_9_EU722351			pbp4_x91786_98_D
23s_1506_delr		rrs_514_delr_mut			tet(B)_2_AF326777			pbp4_x91786_98_D_mut
parc_481_Q_mut		embb_497_Q			16s_rrsd_249_delr			gyra_bx571857_859_E
blaCTX-M-15_1_AY044436		embb_497_Q_mut			16s_rrsd_249_delr_mut			dfrb_bx571857_135_A
23s_1506_delr_mut		rpsl_76_E						aac(6')-aph(2'')_1_M13771
gyra_678_D_mut		rpsl_76_E_mut						mecA_2_NC_002951
aac(6')-Ib-cr_1_DQ303918		rpsl_43_K						dfrb_bx571857_135_A_mut
parc_84_E_mut		rpsl_43_K_mut						iles_x74219_147_D_mut
23s_2203_Tr_mut		katg_537_K_mut						gyra_bx571857_402_D
23s_2213_Tr		gyra_836_T						gyra_bx571857_818_T
23s_2213_Tr_mut		gyra_836_T_mut						pbp2_l25426_439_T
		ubia_38_A						iles_x74219_150_D
		ubia_38_A_mut						iles_x74219_150_D_mut
								pbp2_l25426_557_A
								tet(K)_1_U38656
Order for mutations: GeneName_Position_WildType
r: mutation is a nucleotide mutation in RNA genes
n: mutation is a nucleotide mutation in non-coding regions
mut: The binary coded features are labeled with this tag
del: deletion
Order for acquired genes: GeneName_VariantInResFinder_AccessionNumber
