# Supplementary material for: Prediction of Acquired Antimicrobial Resistance for Multiple Bacterial Species Using Neural Networks
Source: mSystems. 2020 Jan 21;5(1):e00774-19. doi: 10.1128/mSystems.00774-19 (PMC6977075; doi:10.1128/mSystems.00774-19)
Supplement: DATA SET S3 [file mSystems.00774-19-sd003.xlsx]

## Sheet: Sheet1
Feature importances - First 50 most important features - not ordered
E. coli		M. tuberculosis		S. enterica		S. aureus
16s_rrsb_76_Gr		gidb_137_R		gyra_87_D		grlb_289_T
23s_2793_Cr		rpob_452_L		16s_rrsd_1022_delr		grlb_289_T_mut
pmra_144_G		gidb_49_L		23s_138_delr		grlb_451_P
16s_rrsc_226_Ar		gidb_45_W		gyra_83_S		23s_rrna_211_Cr
tet(A)_6_AF534183		rrs_492_Cr_mut		23s_1736_Gr		grlb_422_E
16s_rrsc_226_delr		gyrb_94_P		23s_1736_Tr		iles_150_D
parc_481_Q		gidb_119_A		16s_rrsd_1133_Ar		pbp2_113_T
parc_84_E		gidb_47_R		16s_rrsd_1022_Gr		erm(C)_13_M13761
parc_84_E_mut		embc_394_N		23s_138_Tr		dfrb_135_A
parc_471_A		inia_481_H		23s_645_delr		pbp2_717_R
23s_2798_Tr		inia_481_H_mut				dfrb_99_F
parc_80_S		gidb_20_R				pbp4_promoter_3_L
parc_80_S_mut		inia_190_T				grla_223_I_mut
23s_2803_Gr		gidb_145_L				pbp4_322_S
parc_192_A		ubia_149_E_mut				pbp4_322_S_mut
23s_1870_delr		inia_501_S				gyra_84_S
16s_rrsb_90_delr		gidb_27_A				gyra_84_S_mut
gyra_87_D		gidb_24_E				gyra_817_E
gyra_87_D_mut		gidb_175_R				gyra_860_N
23s_2796_delr		drra_309_H_mut				iles_438_K
gyrb_653_T		fabg1_promoter_-15_Cn_mut				grla_404_E
23s_2803_delr		rrs_1401_Ar				grla_80_S
ampc_ampc_9_L		rrs_1401_Ar_mut				grla_80_S_mut
ampc_ampc_8_R		rpsl_88_K				23s_rrna_1584_Tr
23s_2798_delr		etha_147_Y				iles_147_D
23s_2793_insr		gidb_50_L				gyra_859_E_mut
16s_rrsb_90_Cr		gyra_668_G
23s_2796_Tr		pnca_113_G
		rpsl_43_K
		rpsl_43_K_mut
		rpoc_172_A
		gidb_43_R
		gyrb_291_M
		kasa_269_G
		gyrb_291_M_mut
		gyra_95_S
		rpob_450_S
		ethr_110_F
		gidb_28_G
		rrl_344_delr
		rrl_344_delr_mut
		ahpc_-142_Gn
		embc_104_V
		embc_104_V_mut
		emba_913_P
		rpsa_432_M
		pnca_57_H
		gidb_36_V
		tlya_179_P
		pnca_158_D
		pnca_138_C
		embc_394_N_mut
		rpoc_601_P
		kasa_312_G
		ahpc_-88_Gn
		ahpc_-88_Gn_mut
		gidb_31_V
		ahpc_-142_Gn_mut
		eis_270_H
		gidb_132_D
		inia_629_P
		pnca_160_T
		pnca_116_L
		rrs_492_delr
		rrs_492_delr_mut
		gidb_39_R
		alr_268_D
		embc_738_R
		embc_738_R_mut
		gidb_70_S
		rrs_690_Cr
		pnca_68_W
		gidb_23_A
		gyra_94_D_mut
		gidb_75_P
		gyrb_94_P_mut
		gidb_149_S
		rpob_435_D
		rpob_445_H
		rpob_445_H_mut
		embb_354_D
		rpob_450_S_mut
		rpoc_483_V
		gidb_37_G
		pnca_155_V
		rpoc_271_D
		embb_406_G
		drra_309_H
		eis_219_H
		gidb_32_E
		gyra_384_A_mut
		gidb_38_P
		inia_177_P
		idsa2_-98_Cn
		idsa2_-98_Cn_mut
		embc_567_R
		embc_567_R_mut
		embc_981_V
		rrs_688_Tr
		gidb_168_H
		rpoc_594_G
		embb_378_E
		embr_313_L
		thya_202_T
		thya_202_T_mut
		aac(2')-Ic_1_U72714
		rrs_492_Cr
		gidb_41_V
		folc_167_P
		gyra_252_R
		inia_286_F
		embc_270_T
		embc_270_T_mut
		gidb_48_H
		gidb_123_W
		katg_463_R
		katg_463_R_mut
		gyra_384_A
		embb_797_T
		rrl_344_Cr
		rrl_344_Cr_mut
		thyx_158_P
		katg_315_S
		katg_315_S_mut
		gidb_16_L
		gidb_16_L_mut
		gidb_35_L
		gidb_160_L
		gidb_46_D
		gidb_10_A
		gidb_139_V
		gidb_21_R
		embr_110_C
		gyra_668_G_mut
		fabg1_promoter_-15_Cn
		pnca_115_P
		rrs_514_Ar
		gyra_95_S_mut
		etha_109_W
		gidb_42_G
		gidb_44_L
		gyra_135_T
		gyra_94_D
		rrs_517_delr
		embb_306_M_mut
		rrs_514_delr
		gyra_80_T
		embb_497_Q
		inia_183_G
		rpoc_621_A
		inia_233_T
		embb_306_M
		embb_378_E_mut
Order for mutations: GeneName_Position_WildType
r: mutation is a nucleotide mutation in RNA genes
n: mutation is a nucleotide mutation in non-coding regions
mut: The binary coded features are labeled with this tag
del: deletion
Order for acquired genes: GeneName_VariantInResFinder_AccessionNumber
